# Supplementary material for: Exploring the role of splicing in TP53 variant pathogenicity through predictions and minigene assays
Source: Hum Genomics. 2025 Jan 8;19:2. doi: 10.1186/s40246-024-00714-5 (PMC11715486; doi:10.1186/s40246-024-00714-5)
Supplement: Supplementary file 4 — Supplementary Tables 1–4. [file 40246_2024_714_MOESM4_ESM.xlsx]

## Sheet: Supplementary Table 1
Supplementary Table 1. Literature review of TP53 splicing studies available in the literature or drawn from ClinVar (conducted in 2020)
Exon	Transcript (NM_000546.6)	Protein NP_000537.3	Variant type	Original Source for mRNA result	Author, Year	PMID or other identifier	Patient Sample/ Tissue for mRNA	Technique	Other techniques	Minigene Assay	MinigeneCellLine	MinigeneOtherDetails	Result	Other result
Exon 1	c.-29+1G>T	p.?	Splice site	Publication	Verselis et al, 2000	10980596	Leukocyte-derived	RT-PCR		N	N/A	N/A	alternate spliced transcripts undetected
Exon 3	c.75-2A>G	p.?	Splice site	Ambry Genetics unpublished	Clinvar	rs1131691020	N/A	N/A		N/A	N/A	N/A	N/A
Exon 3	c.96+1G>A	p.?	Splice site	Publication	Smeby et al, 2019	31092812	Colon	RNASeq		N	N/A	N/A	exon 3 skipping
Exon 3	c.96+1G>C	p.?	Splice site	Ambry Genetics unpublished	Clinvar	rs1131691003	N/A	N/A		N/A	N/A	N/A	N/A
Exon 3	c.96+1G>T	p.?	Splice site	Fulgent genetics unpublished	Clinvar	rs1131691003	N/A	N/A		N/A	N/A	N/A	N/A
Exon 3	c.96+2dup	p.?	Splice site	Ambry Genetics unpublished	Clinvar	rs1131691015	N/A	N/A		N/A	N/A	N/A	N/A
Exon 3	c.96-43del76	p.?	Intronic	Publication	Suwa et al, 1994	7961102	Pancreas	RT-PCR and direct sequencing		N	N/A	N/A	deletion of exon 4
Exon 4	c.97-11C>G	p.?	Intronic	Publication	Varley et al, 2001	11420676	Fibroblast/lymphoblastoid cell lines	RT-PCR		N	N/A	N/A	de novo splice acceptor site, deletion exon 4
Exon 4	c.97-1G>A	p.?	Splice Site	Publication	Varley et al, 2001	11420676	Fibroblast/lymphoblastoid cell lines	RT-PCR		N	N/A	N/A	cryptic site
Exon 4	c.97-1G>C	p.?	Splice Site	Publication	Jung et al, 2015	26437032	Breast	RS-RNASeq		N	N/A	N/A		19-bp deletion within exon 4/cryptic ASS
Exon 4	c.97-2A>G	p.?	Splice Site	GeneDx unplublished	Clinvar	rs879254212	N/A	N/A		N/A	N/A	N/A	N/A
Exon 4	c.97-2A>T	p.?	Splice Site	Publication	Jung et al, 2015	26437032	Ovary	RS-RNASeq	RT-PCR	N	N/A	N/A		exon 4 deletion
Exon 4	c.97-2del	p.?	Splice site	German Consortium for Hereditary Breast and Ovarian Cancer Center Cologne,University Hospital Cologne	Clinvar	rs1567557258	N/A	N/A		N/A	N/A	N/A	N/A
Exon 4	c.166G>T	p.Glu56*	Nonsense	Publication	Jung et al, 2015	26437032	Breast	RS-RNASeq		N	N/A	N/A
Exon 4	c.193A>T	p.Arg65*	Nonsense	Publication	Jung et al, 2015	26437032	Ovary	RS-RNASeq		N	N/A	N/A
Exon 4	c.359A>G	p.Lys120Arg	Missense	Publication	Lee et al, 2018	30348990	BAC clone	RT-PCR		Y	H1299	exons 1-5	cryptic DSS/16 nt exonic skipping
Exon 4	c.375+1dupG	p.?	Splice site	Publication	Clinvar	rs1555526470	N/A	N/A		N/A	N/A	N/A	N/A
Exon 4	c.375+1G>A	p.?	Splice site	Publication	Jung et al, 2015	26437032	Breast	RS-RNASeq	NB and hybridization with cDNA; RT-PCR and direct sequencing	N	N/A	N/A		aberrant larger transcript of 3.6 kb; exon 4 skipping
Exon 4	c.375+1G>T	p.?	Splice site	Publication	Jung et al, 2015	26437032	Lung	RS-RNASeq	N/A	N	N/A	N/A		N/A
Exon 4	c.375+2T>G	p.?	Splice site	Publication	Chappuis et al, 1999	10567903	breast	RT-PCR/FASAY/DNA sequencing		N	N/A	N/A	del 200 last bp of E4
Exon 4	c.375+5G>A	p.?	Splice site	Publication	Smeby et al, 2019	31092812	Colon	RNASeq		N	N/A	N/A	intron 4 retention
Exon 4	c.375G>A	p.Thr125=	Silent_splice region	Publication	Jung et al, 2015	26437032	Colon	AS-RNASeq	RT-PCR	N	N/A	N/A		cryptic site exon 4
Exon 4	c.375G>C	p.Thr125=	Silent_splice region	Publication	Jung et al, 2015	26437032	Breast	AS-RNASeq	N/A	N	N/A	N/A		N/A
Exon 4	c.375G>T	p.Thr125=	Silent_splice region	Publication	Jung et al, 2015	26437032	Lung	AS-RNASeq	RT-PCR and direct sequencing	N	N/A	N/A		200 last bp del of exon 4, frameshift and premature stop codon
Exon 5	c.376-1G>A	p.?	Splice site	Publication	Jung et al, 2015	26437032	Breast	RS-RNASeq	RT-PCR/FASAY/DNA sequencing; RNASeq	N	N/A	N/A		del 21 first bp of E5; cryptic splice acceptor exon 5
Exon 5	c.376-1G>T	p.?	Splice site	Publication	Jung et al, 2015	26437032	Ovary	RNASeq	N/A	N	N/A	N/A		N/A
Exon 5	c.376-2A>C	p.?	Splice site	Publication	Chappuis et al, 1999	10567903	breast	RT-PCR/FASAY/DNA sequencing		N	N/A	N/A	del 21 first bp of E5
Exon 5	c.376-2A>G	p.?	Splice site	Publication	Jung et al, 2015	26437032	Ovary	RS-RNASeq	RT-PCR/FASAY/DNA sequencing	N	N/A	N/A		del 21 bp of E4-E5
Exon 5	c.376-2A>T	p.?	Splice site	Publication	Tanaka et al, 1996	8575860	Esophagus	PCR-SSCP/RT-PCR/direct sequencing		N	N/A	N/A	del 21 first bp of E5
Exon 5	c.509C>T	p.Thr170Met	Missense	Publication	Magnusson et al, 2012	22653678	Peripheral blood	RT-PCR		N	N/A	N/A	The substitution results in a change of a highly conserved threonine at codon 170 to a methionine (p.Thr170Met), which is predicted to be functionally disruptive
Exon 5	c.557_559+2delinsGGGG	p.?	Splice site	Integrated Genetics/Laboratory Corporation of America unpublished	Clinvar	rs1567552467	N/A	N/A		N/A	N/A	N/A	N/A
Exon 5	c.559+1G>A	p.?	Splice site	Publication	Hsu et al, 1994	7903951	Liver	PCR-SSCP/direct DNA sequencing/NB	RT-PCR/SSCP/direct sequencing; RNASeq	N	N/A	N/A	one aberrant transcript	deletion of 46 bp from codon 172 (last bp E5); intron 5 retention and cryptic splice donor
Exon 5	c.559+1G>T	p.?	Splice site	Publication	Jung et al, 2015	26437032	Lung	RS-RNASeq	PCR-SSCP/RT-PCR/direct sequencing	N	N/A	N/A		deletion of 46 bp from codon 172 (last bp E5)
Exon 5	c.559+2del	p.?	Splice site	Integrated Genetics/Laboratory Corporation of America unpublished	Clinvar	rs1567552459	N/A	N/A		N/A	N/A	N/A	N/A
Exon 5	c.559+2T>C	p.?	Splice site	Publication	Kikukawa et al, 1998	9504641	Bone marrow	PCR-SSCP/direct DNA sequencing/RT-PCR		N	N/A	N/A	aberrant transcript with 46 bp deletion of exon 5
Exon 5	c.559+5G>C	p.?	Splice site	Publication	Ishioka et al, 1991	1647768	Colon	RT-PCR		N	N/A	N/A	46 bp deletion exon 5/cryptic DSS
Exon 5	c.559-56del62	p.?	Intronic	Publication	Schneider-Stock et al, 1997	8990022	Scapular region	PCR-SSCP/direct DNA sequencing/RT-PCR		N	N/A	N/A	longer transcript, insertion of 76 bp of intron 5, frameshift and premature stop codon
Exon 6	c.560-11del11	p.?	Intronic	Publication	Bendig et al, 2004	15381368	Peripheral blood	RT-PCR		Y	COS7	intronic region 5 and exon 6	skipping exon 6 and activation cryptic ESS
Exon 6	c.560-1G>A	p.?	Splice site	Publication	Jung et al, 2015	26437032	Ovary	RS-RNASeq	RT-PCR; RNASeq	N	N/A	N/A		frameshift at codon 187 introducing a stop codon at position 247; intron retention and E6 skipping
Exon 6	c.560-1G>C	p.?	Splice site	University Hospital Cologne unpublished	Clinvar	rs1202793339	N/A	N/A		N/A	N/A	N/A	N/A
Exon 6	c.560-1G>T	p.?	Splice site	Publication	Eicheler et al, 2002	11799138	Squamous carcinoma cell line	RT-PCR and sequencing	PCR-SSCP/RT-PCR/direct sequencing	N	N/A	N/A	insertion of 17 bp	complete deletion of exon 6
Exon 6	c.560-2del10	p.?	Splice site	Publication	Hsu et al, 1994	7903951	Liver	PCR-SSCP/direct DNA sequencing/NB		N	N/A	N/A	one aberrant transcript, in phrame shift and premature stop codon
Exon 6	c.560-3T>G	p.?	Splice site	Publication	Magnusson et al, 2000	10767546	Skin fibroblast	RT-PCR		N	N/A	N/A	exon 6 skipped, frameshift and premature stop codon
Exon 6	c.561T>G	p.Gly187=	Silent_splice region	Publication	Bhagavatula et al, 2017	28652265	Clonal sample	RT-PCR		Y	HEK-293 T cell line	exon 5-7	83 base-exon skipping
Exon 6	c.574C>T	p.Gln192*	Nonsense	Publication	Jung et al, 2015	26437032	Ovary	RS-RNASeq	N/A	N	N/A	N/A		N/A
Exon 6	c.592G>T	p.Glu198*	Nonsense	Publication	Jung et al, 2015	26437032	Ovary	RS-RNASeq		N	N/A	N/A
Exon 6	c.597A>T	p.Gly199=	Silent	Publication	Bhagavatula et al, 2017	28652265	Clonal sample	RT-PCR		Y	HEK-293 T cell line	exon 5-7	creation new DSS/frameshift exon 6 and premature stop codon
Exon 6	c.606T>G	p.Arg202=	Silent	Publication	Bhagavatula et al, 2017	28652265	Clonal sample	RT-PCR		Y	HEK-293 T cell line	exon 5-7
Exon 6	c.610G>T	p.Glu204*	Nonsense	Publication	Jung et al, 2015	26437032	Ovary	RS-RNASeq	N/A	N	N/A	N/A		N/A
Exon 6	c.623A>G	p.Asp208Gly	Missense	Publication	Wai et al, 2020	32235935	Peripheral blood	RT-PCR/RNAseq		N	N/A	N/A	none
Exon 6	c.637C>T	p.Arg213*	Nonsense	Publication	Jung et al, 2015	26437032	Ovary	RS-RNASeq		N	N/A	N/A
Exon 6	c.672+1G>A	p.?	Splice site	Publication	Jung et al, 2015	26437032	Ovary	RNASeq	RT-PCR/SSCP/direct sequencing; rtPCR	N	N/A	N/A		5bp insertion in codon 224; 6-amino acid insertion between codons 224 and 225
Exon 6	c.672+1G>T	p.?	Splice site	Publication	Jung et al, 2015	26437032	Ovary	RS-RNASeq	N/A	N	N/A	N/A		N/A
Exon 6	c.672+2T>A	p.?	Splice site	Publication	Jung et al, 2015	26437032	Breast	RS-RNASeq	N/A	N	N/A	N/A		N/A
Exon 6	c.672+2T>C	p.Val225AlafsX24	Splice site	Publication	Hofstetter et al, 2010	20101229	Ovarian cancer cell line	RT-PCR/FASAY		N	N/A	N/A	activation of an alternative 3' splice site
Exon 6	c.672G>C	p.Glu224Asp	Missense_splice region	Publication	Jung et al, 2015	26437032	Lung	RNASeq		N	N/A	N/A
Exon 6	c.672G>A	p.Glu224=	Silent_splice region	Publication	Bhagavatula et al, 2017	28652265	Clonal sample	RT-PCR	Nested PCR; RT-PCR and FASAY; RNASeq	Y	HEK-293 T cell line	exon 5-7	cryptic site/frameshift	insertion of 5 bp, frameshift and premature stop codon
Exon 6	c.672-22del42	p.?	Intronic	Publication	Liu et al, 2007	17119852	Endometrium carcinoma cell line Hec50	RT-PCR/PCR/direct sequencing		N	N/A	N/A	due to exon 6 deletion/skipping, this transcript possesses a )1 bp frame shift from codon 187, introduces a pre-mature stop 3 codon downstream and would encode a 189-aa protein
Exon 7	c.673-1G>A	p.?	Splice site	Publication	Jung et al, 2015	26437032	Ovary	RS-RNASeq	RT-PCR and sequencing	N	N/A	N/A		insertion 49 bp
Exon 7	c.673-1G>T	p.?	Splice site	Publication	Jung et al, 2015	26437032	Lung	RS-RNASeq	RT-PCR/FASAY/DNA sequencing	N	N/A	N/A		partial intron retention
Exon 7	c.673-2A>G	p.?	Splice site	Publication	Jung et al, 2015	26437032	Ovary	RS-RNASeq	PCR-SSCP/RT-PCR/direct sequencing	N	N/A	N/A
Exon 7	c.673-2A>T	p.?	Splice site	Publication	Eicheler et al, 2002	11799138	Squamous carcinoma cell line	RT-PCR and sequencing	RNASeq	N	N/A	N/A	insertion of 69 bp	intron 6 retention and cryptic splice acceptor intron 6
Exon 7	c.782+1G>A	p.?	Splice site	Publication	Jung et al, 2015	26437032	Breast	RS-RNASeq	RT-PCR; RNASeq	N	N/A	N/A		intron 7 retention, frameshift and premature stop codon
Exon 7	c.782+1G>T	p.?	Splice site	Publication	Jung et al, 2015	26437032	Ovary	RS-RNASeq	RT-PCR and sequencing	N	N/A	N/A		retained intron 7 (344bp insertion)
Exon 7	c.782+2T>G	p.?	Splice site	Ambry Genetics unpublished	Clinvar	rs876659076	N/A	N/A		N/A	N/A	N/A	N/A
Exon 8	c.783-1G>T	p.?	Splice site	Publication	Jung et al, 2015	26437032	Lung	RS-RNASeq	PCR-SSCP/direct DNA sequencing/NB; RNASeq	N	N/A	N/A		shorter transcript; intron7 retention
Exon 8	c.783-2A>C	p.?	Splice site	Publication	Bromidge et al, 2000	11091205	Cervix	RT-PCR	N/A	N	N/A	N/A	transcript longer than wt, retention intron 7	N/A
Exon 8	c.783-2A>G	p.?	Splice site	Publication	Lai et al, 1993	8384081	Liver	RT-PCR		N	N/A	N/A	partially retained intron 6 (49 bp insertion)
Exon 8	c.783-2A>T	p.?	Splice site	Publication	Lai et al, 1993	8384081	Liver	RT-PCR	PCR-SSCP/direct DNA sequencing/NB	N	N/A	N/A	partially retained intron 6 (49 bp insertion)	longer mRNA
Exon 8	c.783-37del44	p.?	Intronic	Publication	Huang et al, 1994	8055646	Esophagus	SB hybridization analysis/PCR/DNA sequencing/NB		N	N/A	N/A	NB and SB showed no expression of mRNA and deletion respectively
Exon 8	c.783-60G>A	p.?	Intronic	Publication	Wai et al, 2020	32235935	Peripheral blood	RT-PCR		N	N/A	N/A	none
Exon 8	c.919+1G>A	p.?	Splice site	Publication	Jung et al, 2015	26437032	Breast	RS-RNASeq	RNASeq	N	N/A	N/A		intron 8 retention
Exon 8	c.919+2T>A	p.?	Splice site	Motamed Cancer Institute unpublished	Clinvar	rs1131691016	N/A	N/A		N/A	N/A	N/A	N/A
Exon 8	c.919-18del71	p.?	Intronic	Publication	Holmila et al, 2002	12497643	Lung	RT-PCR/FASAY/direct DNA sequencing		N	N/A	N/A	transcript 1 with 100% exon 8 skipped, transcript 2 part of exon 8 skipped and IR
Exon 9	c.920-1G>A	p.?	Splice site	Publication	Jung et al, 2015	26437032	Ovary	RS-RNASeq	N/A	N	N/A	N/A		N/A
Exon 9	c.920-1G>T	p.?	Splice site	Ambry Genetics unpublished	Clinvar	rs1131691016	N/A	N/A		N/A	N/A	N/A	N/A
Exon 9	c.920-2A>T	p.?	Splice site	Publication	Jung et al, 2015	26437032	Lung	RS-RNASeq	N/A	N	N/A	N/A		N/A
Exon 9	c.920-2A>G	p.?	Splice site	Publication	Smeby et al, 2019	31092812	Colon	RNASeq		N	N/A	N/A	intron 8 retention
Exon 9	c.993+1delG	p.?	Splice site	Publication	Verselis et al, 2000	10980596	Leukocyte-derived	RT-PCR		N	N/A	N/A	exon 9 skipping
Exon 9	c.993+1G>A	p.?	Splice site	Publication	Jung et al, 2015	26437032	Ovary	RS-RNASeq	N/A	N	N/A	N/A		N/A
Exon 9	c.993+1G>C	p.?	Splice site	Publication	Jung et al, 2015	26437032	Ovary	RS-RNASeq	N/A	N	N/A	N/A		N/A
Exon 9	c.993+1G>T	p.?	Splice site	Publication	Jung et al, 2015	26437032	Breast	RS-RNASeq	N/A	N	N/A	N/A		N/A
Exon 9	c.993+2T>A	p.?	Splice site	Publication	Jung et al, 2015	26437032	Lung	RS-RNASeq	N/A	N	N/A	N/A		N/A
Exon 9	c.993+2T>G	p.?	Splice site	Publication	Jung et al, 2015	26437032	Breast	RS-RNASeq	N/A	N	N/A	N/A		N/A
Exon 9	c.993G>A	p.Gln331=	Silent_splice region	Publication	Magnusson et al, 2012	22653678	Peripheral blood	RT-PCR		N	N/A	N/A	exon 9 skipping, an altered reading-frame and a premature stop codon
Exon 9	c.993G>C	p.Gln331His	Missense_splice region	Publication	Jung et al, 2015	26437032	Lung	AS-RNASeq	N/A	N	N/A	N/A		N/A
Exon10	c.994-1G>A	p.?	Splice site	Publication	Jung et al, 2015	26437032	Ovary	RS-RNASeq	N/A	N	N/A	N/A		N/A
Exon10	c.994-1G>C	p.?	Splice site	Publication	Jung et al, 2015	26437032	Uterus/endometrium	RNASeq	RT-PCR	N	N/A	N/A		mRNA longer 44bp/cryptic ASS
Exon10	c.994-2A>G	p.?	Splice site	Publication	Jung et al, 2015	26437032	Lung	RS-RNASeq	RT-PCR/FASAY	N	N/A	N/A		destroys splice acceptor site intron 9, premature stop codon
Abbreviations: AS = Allele-specific; ASS = Aceptor splice site; DSS = Donor splice site; ESS = Exonic splicing silencer; IR = Intron retention; NB = Northern blot; RS = Ratio-based splicing; SB = Southern blot; SSCP = Single-stranded conformation polymorphism

## Sheet: Supplementary Table 2
Supplementary Table 2. Mutagenesis primers for selected variants
Variant*	Exon(E) / Intron(I)	Primers (5’à3’)
c.46C>A	E2	CGTCGAGCCCCCTCTGAGTAAGGAAACATTTTCAGACCT
		AGGTCTGAAAATGTTTCCTTACTCAGAGGGGGCTCGACG
c.50A>T	E2	GAGCCCCCTCTGAGTCAGGTAACATTTTCAGACCTATGG
		CCATAGGTCTGAAAATGTTACCTGACTCAGAGGGGGCTC
c.97-1G>A	I3	CTCTTTTCACCCATCTACAATCCCCCTTGCCGTCCCAAG
		CTTGGGACGGCAAGGGGGATTGTAGATGGGTGAAAAGAG
c.114A>G	E4	AGTCCCCCTTGCCGTCCCAGGCAATGGATGATTTGATGC
		GCATCAAATCATCCATTGCCTGGGACGGCAAGGGGGACT
c.178C>R	E4	GTTCACTGAAGACCCAGGTRCAGATGAAGCTCCCAGAAT
		ATTCTGGGAGCTTCATCTGYACCTGGGTCTTCAGTGAAC
c.182A>G	E4	ACTGAAGACCCAGGTCCAGGTGAAGCTCCCAGAATGCCA
		TGGCATTCTGGGAGCTTCACCTGGACCTGGGTCTTCAGT
c.206C>T	E4	GCTCCCAGAATGCCAGAGGTTGCTCCCCCCGTGGCCCCT
		AGGGGCCACGGGGGGAGCAACCTCTGGCATTCTGGGAGC
c.236C>G	E4	GTGGCCCCTGCACCAGCAGGTCCTACACCGGCGGCCCCT
		AGGGGCCGCCGGTGTAGGACCTGCTGGTGCAGGGGCCAC
c.314G>T	E4	TCCCAGAAAACCTACCAGGTCAGCTACGGTTTCCGTCTG
		CAGACGGAAACCGTAGCTGACCTGGTAGGTTTTCTGGGA
c.315C>T	E4	CCCAGAAAACCTACCAGGGTAGCTACGGTTTCCGTCTGG
		CCAGACGGAAACCGTAGCTACCCTGGTAGGTTTTCTGGG
c.318C>G	E4	AGAAAACCTACCAGGGCAGGTACGGTTTCCGTCTGGGCT
		AGCCCAGACGGAAACCGTACCTGCCCTGGTAGGTTTTCT
c.325T>A	E4	CTACCAGGGCAGCTACGGTATCCGTCTGGGCTTCTTGCA
		TGCAAGAAGCCCAGACGGATACCGTAGCTGCCCTGGTAG
c.356C>G	E4	TTCTTGCATTCTGGGACAGGCAAGTCTGTGACTTGCACG
		CGTGCAAGTCACAGACTTGCCTGTCCCAGAATGCAAGAA
c.359A>G	E4	TTGCATTCTGGGACAGCCAGGTCTGTGACTTGCACGGTC
		GACCGTGCAAGTCACAGACCTGGCTGTCCCAGAATGCAA
c.362C>A	E4	CATTCTGGGACAGCCAAGTATGTGACTTGCACGGTCAGT
		ACTGACCGTGCAAGTCACATACTTGGCTGTCCCAGAATG
c. 368C>G	E4	GGGACAGCCAAGTCTGTGAGTTGCACGGTCAGTTGCCCT
		AGGGCAACTGACCGTGCAACTCACAGACTTGGCTGTCCC
c.374C>K	E4	GCCAAGTCTGTGACTTGCAKGGTCAGTTGCCCTGAGGGG
		CCCCTCAGGGCAACTGACCMTGCAAGTCACAGACTTGGC
c.376-1G>A	I4	GTCTCCTTCCTCTTCCTACAATACTCCCCTGCCCTCAACAA
		TTGTTGAGGGCAGGGGAGTATTGTAGGAAGAGGAAGGAGAC
c.410T>A	E5	AACAAGATGTTTTGCCAACAGGCCAAGACCTGCCCTGTG
		CACAGGGCAGGTCTTGGCCTGTTGGCAAAACATCTTGTT
c.516T>A	E5	CACAGCACATGACGGAGGTAGTGAGGCGCTGCCCCCACC
		GGTGGGGGCAGCGCCTCACTACCTCCGTCATGTGCTGTG
c. 551A>G	E5	CACCATGAGCGCTGCTCAGGTAGCGATGGTGAGCAGCTG
		CAGCTGCTCACCATCGCTACCTGAGCAGCGCTCATGGTG
c.559G>H	E5	GCGCTGCTCAGATAGCGATHGTGAGCAGCTGGGGCTGGA
		TCCAGCCCCAGCTGCTCACDATCGCTATCTGAGCAGCGC
c.559+1G>A	I5	GCGCTGCTCAGATAGCGATGATGAGCAGCTGGGGCTGGAGA
		TCTCCAGCCCCAGCTGCTCATCATCGCTATCTGAGCAGCGC
c.560-2A>C	I5	ATTCCTCACTGATTGCTCTTCGGTCTGGCCCCTCCTCAGCA
		TGCTGAGGAGGGGCCAGACCGAAGAGCAATCAGTGAGGAAT
c.560G>Y	E6	CCTCACTGATTGCTCTTAGYTCTGGCCCCTCCTCAGCAT
		ATGCTGAGGAGGGGCCAGARCTAAGAGCAATCAGTGAGG
c.597A>T	E6	ATCTTATCCGAGTGGAAGGTAATTTGCGTGTGGAGTATT
		AATACTCCACACGCAAATTACCTTCCACTCGGATAAGAT
c.671A>B	E6	GTGCCCTATGAGCCGCCTGBGGTCTGGTTTGCAACTGGG
		CCCAGTTGCAAACCAGACCVCAGGCGGCTCATAGGGCAC
c.672G>Y	E6	TGCCCTATGAGCCGCCTGAYGTCTGGTTTGCAACTGGGG
		CCCCAGTTGCAAACCAGACRTCAGGCGGCTCATAGGGCA
c.672+1G>A	I6	TGCCCTATGAGCCGCCTGAGATCTGGTTTGCAACTGGGGTC
		GACCCCAGTTGCAAACCAGATCTCAGGCGGCTCATAGGGCA
c.673-1G>A	I6	TGGGCCTGTGTTATCTCCTAAGTTGGCTCTGACTGTACCAC
		GTGGTACAGTCAGAGCCAACTTAGGAGATAACACAGGCCCA
c.673G>C	E7	GGCCTGTGTTATCTCCTAGCTTGGCTCTGACTGTACCAC
		GTGGTACAGTCAGAGCCAAGCTAGGAGATAACACAGGCC
c.710T>G	E7	ACCATCCACTACAACTACAGGTGTAACAGTTCCTGCATG
		CATGCAGGAACTGTTACACCTGTAGTTGTAGTGGATGGT
c.781A>B	E7	CATCACACTGGAAGACTCCBGGTCAGGAGCCACTTGCCA
		TGGCAAGTGGCTCCTGACCVGGAGTCTTCCAGTGTGATG
c.782G>H	E7	ATCACACTGGAAGACTCCAHGTCAGGAGCCACTTGCCAC
		GTGGCAAGTGGCTCCTGACDTGGAGTCTTCCAGTGTGAT
c.782G>C	E7	CATCACACTGGAAGACTCCACGTCAGGAGCCACTTGCCACC
		GGTGGCAAGTGGCTCCTGACGTGGAGTCTTCCAGTGTGATG
c.782+1G>A	I7	ATCACACTGGAAGACTCCAGATCAGGAGCCACTTGCCACCC
		GGGTGGCAAGTGGCTCCTGATCTGGAGTCTTCCAGTGTGAT
c.783-1G>A	I7	TCTTTTCCTATCCTGAGTAATGGTAATCTACTGGGACGG
		CCGTCCCAGTAGATTACCATTACTCAGGATAGGAAAAGA
c.784G>A	E8	TTTTCCTATCCTGAGTAGTAGTAATCTACTGGGACGGAA
		TTCCGTCCCAGTAGATTACTACTACTCAGGATAGGAAAA
c.797G>T	E8	AGTAGTGGTAATCTACTGGTACGGAACAGCTTTGAGGTG
		CACCTCAAAGCTGTTCCGTACCAGTAGATTACCACTACT
c.811G>M	E8	ACTGGGACGGAACAGCTTTMAGGTGCGTGTTTGTGCCTG
		CAGGCACAAACACGCACCTKAAAGCTGTTCCGTCCCAGT
c.812A>C	E8	CTGGGACGGAACAGCTTTGCGGTGCGTGTTTGTGCCTGT
		ACAGGCACAAACACGCACCGCAAAGCTGTTCCGTCCCAG
c.816G>A	E8	GACGGAACAGCTTTGAGGTACGTGTTTGTGCCTGTCCTG
		CAGGACAGGCACAAACACGTACCTCAAAGCTGTTCCGTC
c.817C>A	E8	ACGGAACAGCTTTGAGGTGAGTGTTTGTGCCTGTCCTGG
		CCAGGACAGGCACAAACACTCACCTCAAAGCTGTTCCGT
c.834T>A	E8	TGCGTGTTTGTGCCTGTCCAGGGAGAGACCGGCGCACAG
		CTGTGCGCCGGTCTCTCCCTGGACAGGCACAAACACGCA
c.835G>A	E8	GCGTGTTTGTGCCTGTCCTAGGAGAGACCGGCGCACAGA
		TCTGTGCGCCGGTCTCTCCTAGGACAGGCACAAACACGC
c.837G>Y	E8	GTGTTTGTGCCTGTCCTGGYAGAGACCGGCGCACAGAGG
		CCTCTGTGCGCCGGTCTCTRCCAGGACAGGCACAAACAC
c.879G>T	E8	AGAATCTCCGCAAGAAAGGTGAGCCTCACCACGAGCTGC
		GCAGCTCGTGGTGAGGCTCACCTTTCTTGCGGAGATTCT
c.919G>T	E8	CCCAGGGAGCACTAAGCGATGTAAGCAAGCAGGACAAGA
		TCTTGTCCTGCTTGCTTACATCGCTTAGTGCTCCCTGGG
c.922C>G	E9	CCTTGCCTCTTTCCTAGCAGTGCCCAACAACACCAGCTC
		GAGCTGGTGTTGTTGGGCACTGCTAGGAAAGAGGCAAGG
c.923T>A	E9	CTTGCCTCTTTCCTAGCACAGCCCAACAACACCAGCTCC
		GGAGCTGGTGTTGTTGGGCTGTGCTAGGAAAGAGGCAAG
c.992A>B	E9	GGAGAATATTTCACCCTTCBGGTACTAAGTCTTGGGACC
		GGTCCCAAGACTTAGTACCVGAAGGGTGAAATATTCTCC
c.993G>Y	E9	GAGAATATTTCACCCTTCAYGTACTAAGTCTTGGGACCT
		AGGTCCCAAGACTTAGTACRTGAAGGGTGAAATATTCTC
*Nucleotide symbols are following HGVS nomenclature (https://www.hgvs.org/mutnomen/standards.html)

## Sheet: Supplementary Table 3
Supplementary Table 3. Correlations between SpliceAI-10k calculator predictions and matched assay results
Transcript variant (NM_000546.6)	% Total characterised aberrant transcripts	Observed aberrant transcripts	Predicted aberrant transcripts (SAI-10k-calc, default)	Predicted aberration matched with assay results	Notes on aberrant transcript prediction
c.993G>C	76.5	▼(I9-mg)*; Δ(E9)	donor loss; no predicted aberrant transcript	NO	SpliceAI detected the loss of native donor but not the loss of its native acceptor pair, thus Δ(E9) or ▼(I9) was not predicted. SpliceAI predicted the loss of the acceptor site of cryptic exon 9β and strengthening of the donor site of cryptic exons 9β and 9γ, which were not captured by the minigene construct design.
c.993G>T	74.7	▼(I9-mg)*; Δ(E9)	donor loss; no predicted aberrant transcript	NO	SpliceAI detected the loss of native donor but not the loss of its native acceptor pair, thus Δ(E9) or ▼(I9) was not predicted. SpliceAI predicted the loss of the acceptor site of cryptic exon 9β and strengthening of the donor site of cryptic exons 9β and 9γ, which were not captured by the minigene construct design.
c.992A>C	37.6	▼(I9-mg)*	no predicted aberrant transcript	NO	SpliceAI did not predict native donor loss, and also did not predict the loss of its native acceptor pair that would produce ▼(I9). SpliceAI predicted the loss of the acceptor site of cryptic exon 9β and strengthening of the donor site of cryptic exons 9β and 9γ, which were not captured by the minigene construct design.
c.992A>G	29.4	▼(I9-mg)*; Δ(E9)	no predicted aberrant transcript	NO	SpliceAI did not predict native donor loss, and also did not predict the loss of its native acceptor pair that would produce Δ(E9) or ▼(I9). SpliceAI predicted the loss of the acceptor site of cryptic exon 9β and strengthening of the donor site of cryptic exons 9β and 9γ, which were not captured by the minigene construct design.
c.992A>T	29.2	▼(I9-mg)*; Δ(E9)	no predicted aberrant transcript	NO	SpliceAI did not predict native donor loss, and also did not predict the loss of its native acceptor pair that would produce Δ(E9) or ▼(I9). SpliceAI predicted the loss of the acceptor site of cryptic exon 9β and strengthening of the donor site of cryptic exons 9β and 9γ, which were not captured by the minigene construct design.
c.923T>A	15.5	Δ(E9p5)	Δ(E9p5)	YES	-
c.922C>G	100	Δ(E9p3)	Δ(E9p3)	YES	-
c.783-1G>A	100	▼(I7); Δ(E8p24); ▼(E8p3)	Δ(E8p24)	YES (1/3 transcripts)	Assay results indicated 2 positions with acceptor gain, producing 2 transcripts Δ(E8p24) and ▼(E8p3). SpliceAI limits its output to only 1 delta score for acceptor gain, thus only 1 of 2 transcripts was predicted. ▼(I7) had negligible expression (1.6%) and was not predicted.
c.919G>T	0	-	no predicted aberrant transcript	YES	-
c.879G>T	22.8	Δ(E8q42)	Δ(E8q42)	YES	-
c.837G>C	0	-	Δ(E8p57)	NO	Default algorithm based on acceptor gain delta score (0.71), assuming no splice site competition, led to a false positive prediction.
c.837G>T	0	-	Δ(E8p57)	NO	Default algorithm based on acceptor gain delta score (0.5), assuming no splice site competition, led to a false positive prediction.
c.835G>A	30	Δ(E8p54)	Δ(E8p54)	YES	-
c.834T>A	5.3	Δ(E8p53)	Δ(E8p53)	YES	-
c.817C>A	0	-	no predicted aberrant transcript	YES	-
c.816G>A	0	-	no predicted aberrant transcript	YES	-
c.812A>C	0	-	no predicted aberrant transcript	YES	-
c.811G>A	0	-	no predicted aberrant transcript	YES	-
c.811G>C	0	-	Δ(E8p24)	NO	Default algorithm based on acceptor gain delta score (0.5), assuming no splice site competition, led to a false positive prediction.
c.797G>T	0	-	no predicted aberrant transcript	YES	-
c.784G>A	0	-	Δ(E8p3)	NO	Default algorithm based on acceptor gain delta score (0.52), assuming no splice site competition, led to a false positive prediction.
c.782+1G>A	100	Δ(E7)	donor loss; no predicted aberrant transcript	NO	SpliceAI detected the loss of native donor but not the loss of its native acceptor pair, thus Δ(E7) was not predicted.
c.782G>A	42.4	Δ(E7);▼(I7)	donor loss; no predicted aberrant transcript	NO	SpliceAI detected the loss of native donor but not the loss of its native acceptor pair, thus Δ(E7) or ▼(I7) was not predicted.
c.782G>C	83.4	Δ(E7); ▼(I7)	donor loss; no predicted aberrant transcript	NO	SpliceAI detected the loss of native donor but not the loss of its native acceptor pair, thus Δ(E7) or ▼(I7) was not predicted.
c.782G>T	88.2	Δ(E7); ▼(I7)	Δ(E7)	YES (1/2 transcripts)	Assay results indicated 2 positions with acceptor loss, producing 2 transcripts Δ(E7) and ▼(I7). SpliceAI limits its output to only 1 delta score for acceptor loss, thus only 1 of 2 transcripts was predicted.
c.781A>C	0	-	no predicted aberrant transcript	YES	-
c.781A>G	0	-	no predicted aberrant transcript	YES	-
c.781A>T	2	Δ(E7q36)	no predicted aberrant transcript	NO	Δ(E7q36) had negligible expression (2%) and was not predicted.
c.710T>G	4.8	Δ(E7p38)	Δ(E7p38)	YES	-
c.673G>C	0	-	no predicted aberrant transcript	YES	-
c.672+1G>A	95.6	▼(E6q5); Δ(E6)	Δ(E6); ▼(E6q5)	YES (2/2 transcripts)	-
c.673-1G>A	92.6	▼(E7p49); Δ(E7p1); ▼(I6)	Δ(E7); Δ(E7p1)	YES (1/3 transcripts)	Assay results indicated 2 positions with acceptor gain, producing 2 transcripts ▼(E7p49) and Δ(E7p1). SpliceAI limits its output to only 1 delta score for acceptor gain, thus only 1 of 2 transcripts was predicted. The predicted position for donor loss was incorrect, so the prediction was Δ(E7) instead of ▼(I6).
c.672G>C	100	▼(E6q5); Δ(E6)	▼(E6q5)	YES (1/2 transcripts, major transcript predicted)	SpliceAI detected the loss of native donor but not the loss of its native acceptor pair, thus Δ(E6) was not predicted.
c.672G>T	100	▼(E6q5); Δ(E6)	▼(E6q5)	YES (1/2 transcripts, major transcript predicted)	Δ(E6) had negligible expression (4.3%) and was not predicted.
c.671A>C	94.7	▼(E6q5); Δ(E6)	donor loss; no predicted aberrant transcript	NO	SpliceAI delta score for donor gain (0.19) did not pass the cutoff of ≥0.2, thus ▼(E6q5) was not predicted. SpliceAI detected the loss of native donor but not the loss of its native acceptor pair, thus Δ(E6) was not predicted.
c.671A>G	14.3	▼(E6q5); Δ(E6)	Δ(E6)	YES (1/2 transcripts)	SpliceAI output had no delta score for donor gain at the +5 position downstream of exon 6, thus ▼(E6q5) was not predicted.
c.671A>T	94.1	▼(E6q5); Δ(E6)	▼(E6q5)	YES (1/2 transcripts, major transcript predicted)	SpliceAI detected the loss of native donor but not the loss of its native acceptor pair, thus Δ(E6) was not predicted.
c.597A>T	67	Δ(E6q77); Δ(E6); ▼(E6q5)	Δ(E6q77)	YES (1/3 transcripts, major transcript predicted)	SpliceAI detected the loss of native donor but not the loss of its native acceptor pair, thus Δ(E6) was not predicted. ▼(E6q5) had negligible expression (1.6%) and was not predicted.
c.560G>C	62.7	Δ(E6)	Δ(E6)	YES	-
c.560G>T	58.2	Δ(E6)	Δ(E6)	YES	-
c.559+1G>A	96.7	Δ(E5q46); ▼(I5)	Δ(E5q46)	YES (1/2 transcripts, major transcript predicted)	SpliceAI detected the loss of native donor but not the loss of its native acceptor pair, thus ▼(I5) was not predicted.
c.560-2A>C	100	Δ(E6p17); Δ(E6); ▼(I5)	Δ(E6); Δ(E6p17)	YES (2/3 transcripts, major transcript predicted)	▼(I5) had negligible expression (2.6%) and was not predicted.
c.559G>A	88.9	Δ(E5q46)	Δ(E5q46)	YES	-
c.559G>C	100	Δ(E5q46)	Δ(E5q46)	YES	-
c.559G>T	75	Δ(E5q46); ▼(I5)	Δ(E5q46)	YES (1/2 transcripts, major transcript predicted)	SpliceAI did not predict the loss of donor-acceptor pair that would produce ▼(I5).
c.551A>G	62.2	Δ(E5q9)	Δ(E5q9)	YES	-
c.516T>A	26.2	Δ(E5q46)	Δ(E5q46)	YES	-
c.410T>A	100	Δ(E5p36)	Δ(E5p36)	YES	-
c.376-1G>A	100	Δ(E5p21)	Δ(E5p21)	YES	-
c.374C>G	0	-	no predicted aberrant transcript	YES	-
c.368C>G	40.1	Δ(E4q12)	Δ(E4q12)	YES	-
c.362C>A	17.2	Δ(E4q16)	Δ(E4q16)	YES	-
c.359A>G	73.9	Δ(E4q16); Δ(E4q16)Δ(E5)	Δ(E4q16)	YES (1/2 transcripts, major transcript predicted)	SpliceAI did not predict the loss of exon 5 splice sites. In addition, the SpliceAI-10k calculator was not designed to capture a transcript with deletion spanning a portion of an exon plus a whole exon e.g. Δ(E4q16)Δ(E5).
c.356C>G	94.9	Δ(E4q20); Δ(E4q200)	Δ(E4q20)	YES (1/2 transcripts)	Assay results indicated 2 positions with donor gain, producing 2 transcripts Δ(E4q20) and Δ(E4q200). SpliceAI limits its output to only 1 delta score for donor gain, thus only 1 of 2 transcripts was predicted.
c.325T>A	0	-	Δ(E4q53)	NO	Default algorithm based on donor gain delta score (0.64), assuming no splice site competition, led to a false positive prediction.
c.318C>G	100	Δ(E4q58)	Δ(E4q58)	YES	-
c.315C>T	15.9	Δ(E4q200); Δ(E4q62)	Δ(E4q62)	YES (1/2 transcripts)	SpliceAI did not predict a donor gain that would produce Δ(E4q200). SpliceAI predicted a donor gain that would produce Δ(E4q62), but Δ(E4q62) was very lowly expressed (3%).
c.314G>T	86.4	Δ(E4q63)	Δ(E4q63)	YES	-
c.236C>G	54.2	Δ(E4q140)	Δ(E4q140)	YES	-
c.206C>T	65.5	Δ(E4q200); Δ(E4q171)	Δ(E4q171)	YES (1/2 transcripts, major transcript predicted)	Assay results indicated 2 positions with donor gain, producing 2 transcripts Δ(E4q171) and Δ(E4q200). SpliceAI limits its output to only 1 delta score for donor gain, thus only 1 of 2 transcripts was predicted. Δ(E4q200) had negligible expression (3.5%) and was not predicted.
c.182A>G	88.2	Δ(E4q194)	Δ(E4q194)	YES	-
c.178C>A	90.5	Δ(E4q200)	Δ(E4q200)	YES	-
c.178C>G	32.1	Δ(E4q200)	Δ(E4q200)	YES	-
c.114A>G	0	-	Δ(E4p18)	NO	Default algorithm based on acceptor gain delta score (0.61), assuming no splice site competition, led to a false positive prediction.
c.97-1G>A	100	Δ(E4p19); Δ(E4)	Δ(E4p19)	YES (1/2 transcripts)	SpliceAI detected the loss of native acceptor but not the loss of its native donor pair, thus Δ(E4) was not predicted.
c.50A>T	92.3	Δ(E2q26)	Δ(E2q26)	YES	-
c.46C>A	53	Δ(E2q31)	Δ(Eq31)	YES	-
*I9-mg: retention of the artificial intron between exon 9 and vector exon V2 (insert-vector boundary of the minigene construct mgTP53_2-9), consisting of part of TP53 intron 9 (217 bp) and the minigene intron (482 bp). A portion of cryptic exon 9β sequence, i.e. the 5' end containing its acceptor site, was inserted in the construct. This acceptor site was predicted by SpliceAI to be inactivated i…

## Sheet: Supplementary Table 4
Supplementary Table 4. Variants that induced gain of donor/acceptor with weaker SpliceAI alternate scores than the native splice sites and with correct aberrant transcript prediction by SAI-10k-calc default algorithm
Transcript variant (NM_000546.6)	Correctly predicted aberrant transcript	Mechanism	ALT_AG	ALT_AL [a]	ALT_DG	ALT_DL [a]	ALT difference [b]
c.710T>G	Δ(E7p38)	acceptor gain	0.58	1.00 [c]	-	-	-0.42
c.597A>T	Δ(E6q77)	donor gain	-	-	0.42	0.66	-0.24
c.559G>A	Δ(E5q46)	donor gain	-	-	0.57	0.95	-0.38
c.559G>C	Δ(E5q46)	donor gain	-	-	0.41	0.9	-0.49
c.559G>T	Δ(E5q46)	donor gain	-	-	0.41	0.97	-0.56
c.516T>A	Δ(E5q46)	donor gain	-	-	0.51	0.99	-0.48
c.410T>A	Δ(E5p36)	acceptor gain	0.7	0.99	-	-	-0.29
c.315C>T	Δ(E4q62)	donor gain	-	-	0.73	0.95	-0.22
c.206C>T	Δ(E4q171)	donor gain	-	-	0.61	0.97	-0.36
[a] The SAI-10k-calc algorithm considers the SpliceAI v1.3.1 alternate score for acceptor/donor loss as the native splice site score
[b] The ALT score difference between the gained and native splice site. Only variants with ALT score difference less than -0.2 are listed here
[c] For the c.710T>G variant, SpliceAI v1.3.1 generated an alternate score of 0 for cryptic acceptor loss. Manual inspection using SpliceAI-visual (PMID: 36765386) revealed an alternate score of 1 for the native acceptor
Abbreviations: ALT = Alternate score; AG = Acceptor gain; AL = Acceptor loss; DG = Donor gain; DL = Donor loss
